# Supplementary material for: Development of a Semi-Quantitative Food Frequency Questionnaire to Assess the Dietary Intake of a Multi-Ethnic Urban Asian Population
Source: Nutrients. 2016 Aug 27;8(9):528. doi: 10.3390/nu8090528 (PMC5037515; doi:10.3390/nu8090528)
Supplement: Supplementary file 1 [file nutrients-08-00528-s001.zip]

Archive with 4 entries (2 files):
- nutrients-142106-supplementary-publish/Suppl_materials/
- nutrients-142106-supplementary-publish/Suppl_materials/Figure S1_Long FFQ.pdf
- nutrients-142106-supplementary-publish/Suppl_materials/online supplementary materials.docx
- nutrients-142106-supplementary-publish/
